# Supplementary material for: Impaired AKT signaling and lung tumorigenesis by PIERCE1 ablation in KRAS-mutant non-small cell lung cancer
Source: Oncogene. 2020 Jul 29;39(36):5876–87. doi: 10.1038/s41388-020-01399-5 (PMC7471098; doi:10.1038/s41388-020-01399-5)
Supplement: Supplementary file 3 — Supplementary Table [file 41388_2020_1399_MOESM3_ESM.xlsx]

## Sheet: Sheet1
Supplementary Table
Species	gene	Forward (5'-->3')	Reverse (5'-->3')
Human	ACTIN	CACCATTGGCAATGAGCGGTTC	AGGTCTTTGCGGATGTCCACGT
	APAF	GCCAAGCAGGAGGTCGATAATG	GACCATCCTCAGAAAAGCAGGC
	ATF3	CGCTGGAATCAGTCACTGTCAG	CTTGTTTCGGCACTTTGCAGCTG
	ATF5	GCTCGTAGACTATGGGAAACTCC	CATCCAGTCAGAGAAGCCATCAC
	AURKA	GCAACCAGTGTACCTCATCCTG	AAGTCTTCCAAAGCCCACTGCC
	CHOP	GGTATGAGGACCTGCAAGAGGT	CTTGTGACCTCTGCTGGTTCTG
	DR5	AGCACTCACTGGAATGACCTCC	GTGCCTTCTTCGCACTGACACA
	GADD34	TCCGACTGCAAAGGCGGCTCA	CAGCCAGGAAATGGACAGTGAC
	GAPDH	GTCTCCTCTGACTTCAACAGCG	ACCACCCTGTTGCTGTAGCCAA
	GRP78	CTGTCCAGGCTGGTGTGCTCT	CTTGGTAGGCACCACTGTGTTC
	p53	CCTCAGCATCTTATCCGAGTGG	TGGATGGTGGTACAGTCAGAGC
	PIERCE1	CAGAAGGCTGTCTCCGTGTACA	ACATTCCACCCGCTGCAAGTTG
	PUMA	ACGACCTCAACGCACAGTACGA	CCTAATTGGGCTCCATCTCGGG
	TRIB3	GCTTTGTCTTCGCTGACCGTGA	CTGAGTATCTCAGGTCCCACGT
Mouse	ACTIN	GTGACGTTGACATCCGTAAAGA	GCCGGACTCATCGTACTCC
	BAX	TCAGGATGCGTCCACCAAGAAG	TGTGTCCACGGCGGCAATCATC
	GAPDH	CATCACTGCCACCCAGAAGACTG	ATGCCAGTGAGCTTCCCGTTCAG
	MDM2	TGTTTGGCGTGCCAAGCTTCTC	CACAGATGTACCTGAGTCCGATG
	p21	AGGTGGACCTGGAGACTCTCAG	TCCTCTTGGAGAAGATCAGCCG
	p53	CCCCTGTCATCTTTTGTCCCT	AGCTGGCAGAATAGCTTATTGAG
	PAI	CTCATCAGCCACTGGAAAGGCA	GACTCGTGAAGTCAGCCTGAAAC
	PIERCE1	AGCTCCCAGTCAGGTTCAAC	TGGCATCTCATGCACCGTGG
	TRIB3	CTGCGTCGCTTTGTCTTCAGCA	CTGAGTATCTCTGGTCCCACGT
